# Supplementary material for: Comprehensive Analysis of the Transcriptome-Wide m6A Methylome in Pterygium by MeRIP Sequencing
Source: Front Cell Dev Biol. 2021 Jun 25;9:670528. doi: 10.3389/fcell.2021.670528 (PMC8267473; doi:10.3389/fcell.2021.670528)
Supplement: Supplementary Table 1 — The detail of clinical information about 24 pterygium patients. [file Data_Sheet_1.xlsx]

## Sheet: Supplementary Table 1
	Discovery phase	Validation phase	P
	（patient=18）	（patient=6）
Age (Mean±SD)	62.89±9.97	58.17±12.82	>0.05
Gender (M/F)	9/9	2/4	>0.05
Pterygium Size (mm) (Mean±SD)	3.61±0.68	3.83±0.90	>0.05
Pterygium Grade (T3/T4)	16/2	4/2	>0.05
UV exposure (Yes/No)	15/3	5/1	>0.05
Eye (Right/Left)	11/7	4/2	>0.05
Neutrophils (%) (Mean±SD)	61.53±6.77	55.82±8.90	>0.05
Lymphocyte (%) (Mean±SD)	28.96±6.48	34.32±7.18	>0.05
Monocytes (%) (Mean±SD)	6.81±1.45	6.58±1.52	>0.05
Supplementary Table 1. The detail of clinical information about 24 pterygium patients.

## Sheet: Supplementary Table 2
Supplementary Table 2. List of utilized primers for qRT-PCR.
	Gene	Species	Forward primer	Reverse primer
Writer	METTL14	Human	AGAAACTTGCAGGGCTTCCT	TCTTCTTCATATGGCAAATTTTCTT
	WTAP	Human	GGCGAAGTGTCGAATGCT	CCAACTGCTGGCGTGTCT
	METTL3	Human	CTGAGGCAGGAGAATTGCTT	GGCAGCCATACACGTTAAGA
Eraser	FTO	Human	AGACACCTGGTTTGGCGATA	CCAAGGTTCCTGTTGAGCAC
	ALKBH5	Human	ACCCCATCCACATCTTCGAG	CTTGATGTCCTGAGGCCGTA
Reader	YTHDF1	Human	ATGTCGGCCACCAGCGTGGACA	TCATTGTTTGTTTCGACTCTGC
Hub genes	DSP	Human	GCAGGATGTACTATTCTCGGC	CCTGGATGGTGTTCTGGTTCT
	TMEM43	Human	CTGATCCAAACTATGGGGTCCA	CATCCTCGGTGTACTCCCTG
	MXRA5	Human	CATCCCCGATGGAGCTTTAAG	TCAATGTGCAGCCTCATTAAGTT
	ARHGAP35	Human	GACTTTTCAACCTCATCGAAGCA	GCTTTCCGTCTGGCATTTGTT
	OLFML2A	Human	GGCACTATGAGAATCACTCTGC	ACTGCCATACTTGCTGATGTC

## Sheet: Supplementary Table 3
Supplementary Table 3. Most relevant networks of lncRNA and hyper- or hypo-methylated peaks.
lncRNA
#	Network	GO processes	Total nodes	Seed nodes	Pathways	p-Value	zScore	gScore
1	LOC647979, TSIX, XIST, THAP9-AS1, YAP1 (YAp65)	nervous system development (76.2%; 1.840e-18), excitatory chemical synaptic transmission (16.7%; 1.156e-17), intracellular signal transduction (61.9%; 1.945e-16), response to abiotic stimulus (57.1%; 2.409e-15), system development (85.7%; 8.057e-15)	50	4	0	6.68e-12	63.7	63.7
2	MALAT1, NEAT1, mRNA intracellular, IRS-1, NTP + RNA = Pyrophosphate + RNA	cellular response to endogenous stimulus (66.7%; 6.428e-16), cellular response to peptide (45.5%; 1.366e-15), cellular response to organic substance (78.8%; 2.189e-15), cellular response to nitrogen compound (54.5%; 7.780e-15), cellular response to chemical stimulus (81.8%; 1.494e-14)	50	2	0	6.66e-06	32.49	32.49
3	MALAT1, ABCG2, SMAD3, HDAC6, YAP1 (YAp65)	regulation of RNA metabolic process (91.7%; 2.394e-07), embryo development (66.7%; 3.390e-07), negative regulation of nucleic acid-templated transcription (66.7%; 3.956e-07), negative regulation of RNA biosynthetic process (66.7%; 4.026e-07), regulation of nucleobase-containing compound metabolic process (91.7%; 5.009e-07)	14	1	0	0.00112	29.79	29.79
4	TSIX, c-Myc, RPLP2, RPS6, RPS7	translational initiation (36.0%; 8.349e-27), nuclear-transcribed mRNA catabolic process, nonsense-mediated decay (32.0%; 2.188e-24), SRP-dependent cotranslational protein targeting to membrane (30.0%; 4.149e-24), cotranslational protein targeting to membrane (30.0%; 7.526e-24), viral transcription (30.0%; 5.095e-23)	50	1	0	0.00401	15.72	15.72
hyper-methylated peaks
#	Network	GO processes	Total nodes	Seed nodes	Pathways	p-Value	zScore	gScore
1	Talin, c-Src, H-Ras, WNT, APC protein	regulation of cell population proliferation (80.8%; 1.118e-31), cell surface receptor signaling pathway (80.8%; 2.626e-27), regulation of Wnt signaling pathway (46.2%; 2.211e-26), cellular response to growth factor stimulus (51.9%; 9.358e-26), anatomical structure morphogenesis (76.9%; 4.768e-25)	52	7	39	9.87e-10	15.66	64.41
2	PRP12, RUNDC1, PGD2R, NY-REN-24, EPN3	mitotic chromosome condensation (10.4%; 9.552e-10), meiotic chromosome condensation (8.3%; 7.595e-09), chromosome condensation (10.4%; 2.375e-07), mitotic sister chromatid separation (6.2%; 2.812e-07), female meiosis chromosome separation (6.2%; 4.493e-07)	50	26	0	3.64e-51	62.45	62.45
3	GGA2, HEM2, SFRS18, Tangerin A, hnRNP U-like2	regulation of cellular amine metabolic process (19.1%; 3.243e-12), receptor metabolic process (19.1%; 7.344e-11), receptor internalization (17.0%; 1.387e-10), positive regulation of glutamate receptor signaling pathway (12.8%; 1.456e-10), cell-cell signaling (38.3%; 2.043e-09)	50	20	0	2.27e-36	47.43	47.43
4	HAI-1, PDGF-A, DSC2, Histone H1.0, ARV1	muscle filament sliding (12.0%; 1.162e-09), actin-myosin filament sliding (12.0%; 1.312e-09), bradykinin biosynthetic process (6.0%; 9.157e-09), tissue kallikrein-kinin cascade (6.0%; 9.157e-09), muscle system process (20.0%; 5.650e-08)	50	17	6	2.84e-29	39.43	46.93
5	IKK-gamma, c-IAP1, TNF-R2, c-IAP2, HSP70	I-kappaB kinase/NF-kappaB signaling (56.2%; 3.807e-52), cytokine-mediated signaling pathway (85.4%; 2.893e-51), response to cytokine (95.8%; 5.526e-50), cellular response to cytokine stimulus (91.7%; 5.811e-48), positive regulation of NF-kappaB transcription factor activity (54.2%; 1.427e-40)	52	8	23	1.71e-11	18.14	46.89
6	EIF2C4 (Argonaute-4), FAM102A, DUSP23, ZNF12, TFIIIC90	membrane depolarization during bundle of His cell action potential (6.2%; 9.599e-07), cellular response to insulin-like growth factor stimulus (8.3%; 9.760e-07), bundle of His cell to Purkinje myocyte signaling (6.2%; 1.755e-06), bundle of His cell action potential (6.2%; 1.755e-06), calcium ion transmembrane transport via high voltage-gated calcium channel (6.2%; 1.755e-06)	50	19	0	4.35e-34	45.04	45.04
7	p70 S6 kinase1, MPP3 (DLG3), GCS1, eIF2S2, EXDL2	cellular macromolecule metabolic process (67.4%; 1.876e-08), macromolecule metabolic process (73.9%; 2.859e-08), regulation of transferase activity (32.6%; 5.278e-08), regulation of kinase activity (30.4%; 9.036e-08), cellular protein metabolic process (54.3%; 2.233e-07)	50	17	4	1.88e-29	39.83	44.83
8	DCTN5, AASDH, FAM63B, ARAP2, TMEM51	negative regulation of amine transport (14.6%; 3.423e-11), circulatory system development (37.5%; 1.213e-10), regulation of vascular smooth muscle contraction (10.4%; 4.422e-10), regulation of gamma-aminobutyric acid secretion (10.4%; 7.487e-10), G protein-coupled receptor signaling pathway, coupled to cyclic nucleotide second messenger (20.8%; 2.967e-09)	50	19	0	1.14e-33	44.11	44.11
9	SMAD3, CBP, ZNF36, Cathepsin H, FAM110C	Arp2/3 complex-mediated actin nucleation (8.7%; 2.984e-07), actin nucleation (8.7%; 1.380e-06), positive regulation of supramolecular fiber organization (15.2%; 1.967e-06), positive regulation of cytoskeleton organization (15.2%; 2.708e-06), regulation of supramolecular fiber organization (17.4%; 8.442e-06)	50	18	1	1.2e-31	42.2	43.45
10	RUTBC3, CIP4, NACAM, eIF3S2, CEP78	positive regulation of Arp2/3 complex-mediated actin nucleation (8.0%; 2.466e-08), organelle organization (54.0%; 3.219e-08), cellular component organization or biogenesis (68.0%; 1.296e-07), G2/M transition of mitotic cell cycle (14.0%; 1.382e-07), cell cycle G2/M phase transition (14.0%; 1.540e-07)	50	17	0	2.84e-29	39.43	39.43
11	CBP, MBD5, KCNE3, HISPPD2A, SLC35A4	mitochondrial electron transport, NADH to ubiquinone (22.4%; 1.124e-19), mitochondrial respiratory chain complex I assembly (20.4%; 3.400e-16), NADH dehydrogenase complex assembly (20.4%; 3.400e-16), mitochondrial ATP synthesis coupled electron transport (22.4%; 3.690e-16), ATP synthesis coupled electron transport (22.4%; 4.089e-16)	50	16	1	2.68e-27	37.47	38.72
12	Ggt6, ZNF138, ZNF721, SAMD9, C12orf65	translational termination (18.4%; 1.183e-12), mitochondrial translational elongation (16.3%; 2.326e-11), mitochondrial translational termination (16.3%; 2.752e-11), cellular protein complex disassembly (18.4%; 5.851e-11), mitochondrial translation (16.3%; 1.732e-10)	50	15	0	7.76e-26	36.66	36.66
13	NAA50, KIAA1217, OVC10-2, LRRC14, EXDL2	mitochondrial translational elongation (16.3%; 2.326e-11), mitochondrial translational termination (16.3%; 2.752e-11), positive regulation of protein localization to nucleolus (10.2%; 4.130e-11), macromolecule metabolic process (79.6%; 5.577e-11), translational termination (16.3%; 6.060e-11)	50	15	0	2.43e-25	35.47	35.47
14	ZBTB10, VKDGC, SNX19, Mia3, DCPS	regulation of voltage-gated calcium channel activity (17.4%; 1.595e-12), cellular response to amyloid-beta (17.4%; 3.370e-12), neuromuscular junction development (17.4%; 7.314e-12), regulation of calcium ion transmembrane transport via high voltage-gated calcium channel (13.0%; 9.146e-12), calcium ion transmembrane transport via high voltage-gated calcium channel (10.9%; 1.831e-11)	50	15	0	2.43e-25	35.47	35.47
15	NOXA1, Gigaxonin, TOM22, RNF103, SH3PXD2B	bombesin receptor signaling pathway (6.2%; 8.057e-08), negative regulation of blood vessel endothelial cell migration (10.4%; 2.563e-07), gene expression (41.7%; 2.717e-07), negative regulation of endothelial cell migration (10.4%; 1.065e-06), positive regulation of arachidonic acid secretion (6.2%; 1.318e-06)	50	15	0	3.5e-25	35.1	35.1
16	CARD8, C1RL, CALML4, GPATC8, GON4L	regulation of system process (31.9%; 5.678e-10), potassium ion import across plasma membrane (12.8%; 1.003e-09), regulation of ion transport (31.9%; 2.163e-09), regulation of nervous system process (19.1%; 3.777e-09), cardiac conduction (14.9%; 6.131e-09)	50	15	0	4.98e-25	34.74	34.74
17	CRIg, Trim52, ZNF664, RBaK, SPX2	muscle contraction (25.0%; 8.732e-12), extraocular skeletal muscle development (10.4%; 2.287e-11), striated muscle contraction (18.8%; 1.534e-10), muscle system process (25.0%; 1.631e-10), platelet morphogenesis (10.4%; 5.638e-09)	50	15	0	4.98e-25	34.74	34.74
18	LST1, ZNF181, INSL6, SynGAP, ARHGAP23	intestine smooth muscle contraction (9.1%; 2.257e-09), positive regulation of phosphatidylinositol biosynthetic process (9.1%; 2.257e-09), phasic smooth muscle contraction (11.4%; 3.590e-09), gastro-intestinal system smooth muscle contraction (9.1%; 5.305e-09), response to serotonin (6.8%; 6.188e-09)	50	13	0	1.74e-21	31.36	31.36
19	SNX29, LRP4, Asporin, ECOP, SPARCL1	circadian sleep/wake cycle process (11.9%; 1.138e-11), circadian sleep/wake cycle (11.9%; 4.297e-11), regulation of circadian sleep/wake cycle, wakefulness (11.9%; 6.241e-11), activation of phospholipase C activity (14.3%; 4.943e-10), phospholipase C-activating G protein-coupled receptor signaling pathway (19.0%; 6.859e-10)	50	13	0	2.4e-21	31.02	31.02
20	SEPHS1, SEC23IP, BOAT, RPP38, INTS11	phospholipase C-activating G protein-coupled acetylcholine receptor signaling pathway (8.2%; 5.891e-10), macromolecule biosynthetic process (42.9%; 2.422e-09), cellular macromolecule biosynthetic process (40.8%; 8.743e-09), adenylate cyclase-inhibiting G protein-coupled acetylcholine receptor signaling pathway (8.2%; 1.192e-08), cellular biosynthetic process (49.0%; 2.373e-08)	50	13	0	4.46e-21	30.36	30.36
21	SMAD3, SMAD2, MRFAP1, SSH3, ZNF343	endoderm development (18.8%; 2.749e-11), gastrulation (20.8%; 2.388e-10), activin receptor signaling pathway (10.4%; 1.049e-08), steroid hormone secretion (8.3%; 1.095e-08), metanephric tubule morphogenesis (8.3%; 2.085e-08)	50	11	3	2.93e-17	25.9	29.65
22	Fyn, SLC34A2, FAM149B1, Tubulin alpha, KIAA0100	immune response-regulating cell surface receptor signaling pathway involved in phagocytosis (20.5%; 2.445e-11), Fc-gamma receptor signaling pathway involved in phagocytosis (20.5%; 2.445e-11), Fc receptor mediated stimulatory signaling pathway (20.5%; 2.864e-11), Fc-gamma receptor signaling pathway (20.5%; 3.521e-11), movement of cell or subcellular component (47.7%; 3.765e-11)	50	10	4	8.99e-16	24.59	29.59
23	hPEM-2 (collybistin), MAN2B2, Tubulin beta 6, DENND2A, KIAA1161	negative regulation of cell adhesion molecule production (21.9%; 1.498e-17), positive regulation of cholesterol esterification (25.0%; 1.976e-17), sterol import (21.9%; 2.807e-17), cholesterol import (21.9%; 2.807e-17), negative regulation of cytokine secretion involved in immune response (21.9%; 2.807e-17)	50	10	0	3.48e-17	28.51	28.51
24	PAFAH beta, MTMR15, TUBGCP4 (76P), SOGA1, GPR110	regulation of complement activation (20.9%; 1.270e-12), regulation of humoral immune response (20.9%; 1.007e-11), gastric acid secretion (11.6%; 9.988e-11), complement activation, classical pathway (18.6%; 1.694e-09), immunoglobulin mediated immune response (20.9%; 1.847e-09)	54	10	1	6.86e-15	22.33	23.58
25	DHFRL1, ZNF117, ZNF611, C12orf51, MGAM	regulation of transporter activity (50.0%; 9.100e-29), regulation of transmembrane transporter activity (47.9%; 1.476e-27), regulation of blood circulation (47.9%; 7.703e-27), regulation of ion transmembrane transporter activity (45.8%; 2.569e-26), regulation of heart contraction (43.8%; 1.010e-25)	50	9	0	2.02e-13	20.89	20.89
26	CYP2S1, Cdc42 subfamily, H('+) + NAD(P)H + O(,2) + Linolenic acid = Omega-1 hydroxy linolenic acid + H(,2)O + NADP('+), GATA-1, Omega-1 hydroxy linolenic acid intracellular	Rho protein signal transduction (70.0%; 3.776e-15), establishment or maintenance of cell polarity (80.0%; 2.987e-14), regulation of cell shape (70.0%; 6.038e-13), small GTPase mediated signal transduction (80.0%; 6.827e-13), regulation of actin cytoskeleton organization (80.0%; 2.175e-12)	50	5	0	3.84e-09	19.85	19.85
27	GCC2, ZNF652, TMEM34, ABBA, TRAP240	regulation of tolerance induction (29.4%; 7.919e-21), adaptive immune response (55.9%; 2.739e-20), positive regulation of tolerance induction (23.5%; 1.008e-18), regulation of T cell anergy (20.6%; 1.352e-16), regulation of lymphocyte anergy (20.6%; 1.352e-16)	50	6	0	2.39e-09	16.97	16.97
28	Glycerol-3-phosphate transporter, ZNF623, RDH13, Protocadherin 18, CARD6	cellular nitrogen compound biosynthetic process (58.7%; 9.303e-17), SRP-dependent cotranslational protein targeting to membrane (23.9%; 1.006e-16), cotranslational protein targeting to membrane (23.9%; 1.540e-16), viral transcription (23.9%; 6.069e-16), mitochondrial ATP synthesis coupled proton transport (17.4%; 8.884e-16)	50	7	0	5.5e-10	16.33	16.33
29	JAK1, 2'-5'-oligoadenylate synthetase, ZNF532, GM2A, GATA-1	antigen processing and presentation of endogenous peptide antigen via MHC class I via ER pathway (43.8%; 2.627e-32), antigen processing and presentation of endogenous peptide antigen via MHC class I (43.8%; 6.480e-31), antigen processing and presentation of endogenous peptide antigen (43.8%; 9.222e-31), antigen processing and presentation of endogenous peptide antigen via MHC class I via ER pathw…	50	5	2	4.33e-07	12.56	15.06
30	Histone H1.4, Rab-40C, FAM110A, PI4-kinase, GATA-1	viral replication complex formation and maintenance (13.3%; 3.829e-07), multi-organism membrane organization (13.3%; 2.975e-05), multi-organism cellular process (13.3%; 6.507e-05), activated T cell proliferation (13.3%; 6.507e-05), viral RNA genome replication (13.3%; 1.048e-04)	50	4	0	1.48e-06	13.54	13.54
hypo-methylated peaks
#	Network	GO processes	Total nodes	Seed nodes	Pathways	p-Value	zScore	gScore
1	TCF7L2 (TCF4), Tcf(Lef), Frizzled, FGFR2, ITF2	canonical Wnt signaling pathway (52.0%; 1.434e-45), cell-cell signaling by wnt (58.0%; 1.265e-35), Wnt signaling pathway (58.0%; 1.265e-35), cell surface receptor signaling pathway involved in cell-cell signaling (58.0%; 8.041e-33), regulation of multicellular organismal development (88.0%; 1.449e-32)	50	8	534	1.28e-14	28.88	696.38
2	LOC152217, FLJ20259, EMILIN-1, B3GT6, BBAP	positive regulation of calcium ion-dependent exocytosis (6.8%; 1.561e-05), nucleic acid metabolic process (36.4%; 3.818e-05), membrane depolarization during action potential (6.8%; 8.877e-05), RNA phosphodiester bond hydrolysis, exonucleolytic (6.8%; 9.470e-05), response to nickel cation (4.5%; 9.591e-05)	50	22	0	2.37e-49	80.71	80.71
3	NRIF, KIAA2026, OTUD1, Mob2 (HCCA2), AIM1	calcium ion transmembrane transport via high voltage-gated calcium channel (14.9%; 6.455e-17), positive regulation of high voltage-gated calcium channel activity (14.9%; 1.397e-16), positive regulation of voltage-gated calcium channel activity (17.0%; 1.480e-16), cardiac conduction (23.4%; 1.132e-15), negative regulation of detection of mechanical stimulus involved in sensory perception of touch …	50	18	0	1.27e-38	65.98	65.98
4	IMPAD1, Claudin-12, G-protein gamma 11, LRRN3, TATDN2	cellular response to hormone stimulus (24.5%; 2.714e-06), Notch receptor processing (6.1%; 3.848e-06), 4-chlorobiphenyl metabolic process (4.1%; 4.289e-06), regulation of circadian sleep/wake cycle, wakefulness (6.1%; 4.729e-06), chlorinated hydrocarbon metabolic process (4.1%; 1.285e-05)	50	17	0	7.44e-36	61.67	61.67
5	RBP-J kappa (CBF1), MPEG1, EBBP, 3-OST1, FAT4	regulation of Ral protein signal transduction (4.7%; 1.971e-05), negative regulation of muscle cell apoptotic process (7.0%; 4.452e-04), ventricular trabecula myocardium morphogenesis (4.7%; 6.764e-04), regulation of inclusion body assembly (4.7%; 1.677e-03), snRNA 3'-end processing (4.7%; 1.677e-03)	50	16	0	2.56e-33	58.03	58.03
6	ARHGAP9, FAM136A, ESCO1, ANKH, LLGL1	positive regulation of blood pressure (17.4%; 1.049e-11), regulation of catecholamine secretion (17.4%; 6.782e-11), positive regulation of uterine smooth muscle contraction (10.9%; 6.913e-11), regulation of smooth muscle contraction (17.4%; 1.156e-10), positive regulation of vasoconstriction (15.2%; 1.256e-10)	50	15	0	5.62e-31	54.94	54.94
7	SET1B, RGMa, PNUTS, ETR101, 4.1N	peptidyl-lysine modification (28.0%; 6.049e-14), positive regulation of TORC1 signaling (14.0%; 3.300e-13), cellular response to nutrient levels (26.0%; 2.599e-12), cellular response to starvation (22.0%; 4.078e-12), cellular response to extracellular stimulus (26.0%; 1.278e-11)	50	14	0	1.18e-28	51.8	51.8
8	G-protein alpha-i family, Importin (karyopherin)-alpha, PCDHGA10, NCS-1, CDYL	regulation of phosphate metabolic process (56.9%; 1.630e-15), regulation of phosphorus metabolic process (56.9%; 1.647e-15), blood circulation (35.3%; 2.661e-15), response to organonitrogen compound (51.0%; 2.684e-15), circulatory system process (35.3%; 4.678e-15)	52	12	7	2.33e-23	42.6	51.35
9	FAM171A1, ZNF36, ENDOFIN, RNase 1, Tubulin beta 6	posttranslational protein targeting to membrane, translocation (8.0%; 5.999e-09), antibiotic catabolic process (12.0%; 2.868e-08), oxygen transport (8.0%; 1.307e-07), posttranslational protein targeting to endoplasmic reticulum membrane (8.0%; 1.580e-07), cellular glucuronidation (8.0%; 2.250e-07)	50	14	0	1.65e-28	51.26	51.26
10	MAML2, NOTCH2 (2ICD), LIMCH1, Tsukushi, OAF	Rho protein signal transduction (23.4%; 1.458e-16), regulation of smooth muscle contraction (21.3%; 5.702e-14), Ras protein signal transduction (25.5%; 1.811e-12), small GTPase mediated signal transduction (27.7%; 2.690e-12), regulation of actin filament-based process (29.8%; 5.663e-12)	50	14	0	2.29e-28	50.74	50.74
11	RNF141, DOPEY1, CTL2, SOGA1, CGRP-RCP	gastric acid secretion (12.0%; 8.438e-13), temperature homeostasis (16.0%; 1.422e-12), positive regulation of vasoconstriction (16.0%; 3.631e-12), response to hormone (44.0%; 5.204e-12), cellular response to hormone stimulus (36.0%; 7.646e-12)	50	14	0	2.29e-28	50.74	50.74
12	CDCP1, CEP68, PCDH1, MIER1, Semaphorin 4A	circadian sleep/wake cycle process (10.9%; 1.831e-11), circadian sleep/wake cycle (10.9%; 6.913e-11), regulation of circadian sleep/wake cycle, wakefulness (10.9%; 1.004e-10), cellular calcium ion homeostasis (28.3%; 8.698e-10), calcium ion homeostasis (28.3%; 1.311e-09)	50	14	0	2.29e-28	50.74	50.74
13	Neurexin-3 beta, Homer 1, Neurexin-3 alpha, PTPN18, Cyclin Y	behavior (50.0%; 8.604e-21), adult behavior (34.0%; 3.046e-20), intraspecies interaction between organisms (22.0%; 8.831e-17), social behavior (22.0%; 8.831e-17), neuron cell-cell adhesion (16.0%; 1.717e-16)	50	13	0	5.9e-26	47.1	47.1
14	OATP-D, RERE, OLFML2A, ZCCHC2, BLAP75	positive regulation of nucleic acid-templated transcription (40.8%; 5.870e-09), positive regulation of RNA biosynthetic process (40.8%; 5.916e-09), regulation of cellular macromolecule biosynthetic process (59.2%; 6.655e-09), regulation of transcription by RNA polymerase II (44.9%; 1.054e-08), regulation of transcription, DNA-templated (55.1%; 1.134e-08)	50	12	1	1.38e-23	43.45	44.7
15	CAML, MFAP4, DNAJC11, ARRDC2, ZNF441	cAMP metabolic process (16.0%; 8.830e-15), regulation of high voltage-gated calcium channel activity (14.0%; 1.965e-13), cyclic nucleotide metabolic process (16.0%; 1.104e-12), regulation of voltage-gated calcium channel activity (16.0%; 3.249e-12), detection of light stimulus (18.0%; 4.385e-12)	50	12	0	7.91e-24	44.36	44.36
16	LRRC8A, DRAK1, FAM113B, TNRC15, Angiopoietin-like 2	adenylate cyclase-inhibiting G protein-coupled acetylcholine receptor signaling pathway (8.5%; 1.004e-08), positive regulation of cell growth (19.1%; 1.317e-08), negative regulation of chromatin silencing (8.5%; 2.545e-08), cholecystokinin signaling pathway (6.4%; 3.026e-08), positive regulation of cytosolic calcium ion concentration (21.3%; 3.317e-08)	50	11	0	2.87e-21	39.81	39.81
17	ZHX1, SERPINB6, RABGEF1, CMC1, DUSP12	vesicle transport along actin filament (8.2%; 1.742e-07), actin filament-based transport (8.2%; 2.444e-07), regulation of carbohydrate metabolic process (16.3%; 9.604e-07), snRNA transcription by RNA polymerase II (10.2%; 1.395e-06), snRNA transcription (10.2%; 1.471e-06)	50	11	0	2.87e-21	39.81	39.81
18	K12, FUT11, OVOL1, C14orf118, ZNF295	regulation of G protein-coupled receptor signaling pathway (25.0%; 1.523e-13), phototransduction, visible light (14.6%; 4.116e-12), serotonin receptor signaling pathway (14.6%; 7.743e-12), muscle contraction (25.0%; 8.732e-12), smooth muscle contraction (16.7%; 3.464e-11)	50	10	0	5.36e-19	36.16	36.16
19	DDX21, USP48, Netrin-1, CCL13, ZIP-kinase	regulation of cytosolic calcium ion concentration (42.9%; 1.292e-21), cellular calcium ion homeostasis (44.9%; 1.069e-20), muscle contraction (36.7%; 1.933e-20), calcium ion homeostasis (44.9%; 2.211e-20), cellular divalent inorganic cation homeostasis (44.9%; 3.195e-20)	50	10	0	5.36e-19	36.16	36.16
20	SEC61 alpha, GALNT7, PIP5KI, EHZF, GATA-1	G protein-coupled serotonin receptor signaling pathway (18.0%; 2.297e-16), serotonin receptor signaling pathway (18.0%; 8.289e-16), regulation of vascular smooth muscle contraction (14.0%; 9.901e-15), modulation of chemical synaptic transmission (36.0%; 1.275e-14), regulation of trans-synaptic signaling (36.0%; 1.333e-14)	50	9	0	7.26e-17	32.86	32.86
21	cAMP-GEFI, TNRC6B, SHOX2, FAM44B, Homer 1	positive regulation of cellular process (89.6%; 2.048e-16), positive regulation of cellular metabolic process (72.9%; 1.413e-15), positive regulation of nitrogen compound metabolic process (70.8%; 2.510e-15), positive regulation of macromolecule metabolic process (72.9%; 5.763e-15), positive regulation of biological process (89.6%; 6.132e-15)	50	9	0	8.84e-17	32.52	32.52
22	SETX, PAK, HBXAP, URI, DRAK1	membrane depolarization during atrial cardiac muscle cell action potential (10.0%; 1.652e-11), positive regulation of calcium ion transmembrane transport via high voltage-gated calcium channel (10.0%; 2.828e-11), positive regulation of high voltage-gated calcium channel activity (10.0%; 4.588e-11), membrane depolarization during AV node cell action potential (10.0%; 7.125e-11), induction of synap…	50	8	1	1.07e-14	29.18	30.43
23	TIM1, NLRC5, ANTXR2, FOXN2, GATA-1	skeletal muscle satellite cell migration (11.5%; 4.855e-09), response to organonitrogen compound (46.2%; 3.665e-07), response to nitrogen compound (46.2%; 7.228e-07), establishment or maintenance of actin cytoskeleton polarity (11.5%; 1.594e-06), response to amino acid (23.1%; 1.941e-06)	50	7	0	1.1e-13	30.26	30.26
24	XTP2, 90K, p54, GATA-1, NTP + RNA = Pyrophosphate + RNA	positive regulation of viral transcription (33.3%; 2.202e-27), snRNA transcription by RNA polymerase II (33.3%; 7.739e-26), snRNA transcription (33.3%; 9.216e-26), regulation of viral transcription (33.3%; 8.747e-25), 7-methylguanosine mRNA capping (26.7%; 5.398e-24)	50	7	0	1.18e-12	25.76	25.76
25	G-substrate, TMEM19, OVCA2, USP31, GATA-1	detection of stimulus involved in sensory perception (32.6%; 1.216e-10), detection of stimulus (34.8%; 3.562e-10), sensory perception (39.1%; 2.140e-09), nervous system process (43.5%; 7.267e-09), detection of chemical stimulus (26.1%; 5.375e-08)	50	7	0	1.38e-12	25.49	25.49
26	TMEM184A, Stannin, GATA-1, OR9Q1, OR2Z1	nervous system process (81.2%; 1.931e-30), G protein-coupled receptor signaling pathway (72.9%; 2.834e-26), system process (81.2%; 1.751e-25), serotonin receptor signaling pathway (27.1%; 4.724e-25), detection of stimulus (58.3%; 2.004e-24)	50	5	0	1.38e-08	18.13	18.13
27	Cyclin M4, Atp6v1c2, PPM1K, GATA-1, NPY4R	G protein-coupled receptor signaling pathway (72.0%; 1.143e-26), phospholipase C-activating G protein-coupled receptor signaling pathway (26.0%; 3.202e-17), cellular homeostasis (46.0%; 1.424e-15), regulation of feeding behavior (18.0%; 2.215e-14), regulation of cytosolic calcium ion concentration (30.0%; 4.133e-13)	50	5	0	1.38e-08	18.13	18.13
28	Rad52, G-protein alpha-i family, GATA-1, ATP = Cyclic AMP + Pyrophosphate, Adenylate cyclase	protein K11-linked ubiquitination (26.7%; 4.111e-25), positive regulation of mitotic metaphase/anaphase transition (17.8%; 4.617e-17), positive regulation of mitotic sister chromatid separation (17.8%; 4.617e-17), anaphase-promoting complex-dependent catabolic process (24.4%; 6.165e-17), positive regulation of metaphase/anaphase transition of cell cycle (17.8%; 6.916e-17)	52	3	1	5.26e-05	11.01	12.26
29	TXNDC15, GATA-1, GPX6, OR52N2, OR9A2	detection of chemical stimulus involved in sensory perception of smell (89.8%; 1.078e-61), detection of chemical stimulus involved in sensory perception (89.8%; 6.448e-60), detection of chemical stimulus (89.8%; 1.436e-58), detection of stimulus involved in sensory perception (89.8%; 8.509e-57), sensory perception of smell (89.8%; 1.254e-56)	50	2	0	0.00265	7.01	7.01
30	KIAA1043, GATA-1, OR52H1, RPB10, OR51E1	detection of stimulus involved in sensory perception (66.0%; 1.255e-34), detection of stimulus (70.0%; 2.328e-34), detection of chemical stimulus (58.0%; 2.594e-29), sensory perception (70.0%; 2.914e-28), sensory perception of smell (58.0%; 4.500e-28)	50	1	0	0.0713	3.41	3.41

## Sheet: Supplementary Table 4
Supplementary Table 4. Most relevant networks of lncRNA from RNA-seq.
#	Network	GO processes	Total nodes	Seed nodes	Pathways	p-Value	zScore	gScore
1	UCA1, MIAT, p21, UTX, POLR2A	regulation of transcription by RNA polymerase II (62.8%; 5.117e-15), histone methylation (23.3%; 1.416e-14), regulation of biosynthetic process (79.1%; 1.627e-14), regulation of macromolecule biosynthetic process (76.7%; 2.606e-14), histone H3-K4 methylation (18.6%; 4.592e-14)	50	2	0	1.1e-05	28.74	28.74
2	LINC01569, LINC01132, ESR1 (nuclear), SAP102, MEA	7-methylguanosine mRNA capping (28.9%; 1.760e-26), regulation of gene silencing (37.8%; 2.152e-26), 7-methylguanosine RNA capping (28.9%; 3.572e-26), RNA capping (28.9%; 3.572e-26), regulation of gene silencing by miRNA (33.3%; 4.141e-24)	50	2	0	1.24e-05	27.84	27.84
3	LINC00467, LOC389641, NFKBIA, Fyn, DNMT1	response to lipid (72.3%; 8.192e-28), positive regulation of nitrogen compound metabolic process (83.0%; 1.044e-21), cellular response to lipid (53.2%; 1.654e-21), response to organic cyclic compound (63.8%; 2.384e-21), positive regulation of cellular metabolic process (83.0%; 8.947e-21)	50	2	0	1.3e-05	27.56	27.56
4	DANCR, ZNF503-AS1, Bcl-2, ITGB1, UCP1	response to lipid (61.9%; 6.389e-19), response to organic cyclic compound (57.1%; 9.126e-16), regulation of multicellular organismal development (66.7%; 2.029e-15), regulation of multicellular organismal process (76.2%; 4.121e-15), regulation of developmental process (71.4%; 4.241e-15)	50	2	0	1.3e-05	27.56	27.56
5	MIAT, HIF1A, G-protein gammaT2, mmu-mir-497a = mmu-miR-497a-5p + mmu-miR-497a-3p, eIF4E	regulation of blood circulation (39.5%; 2.192e-18), response to organic cyclic compound (60.5%; 8.000e-18), response to lipid (58.1%; 2.604e-17), regulation of ion transmembrane transport (41.9%; 1.346e-16), potassium ion import across plasma membrane (20.9%; 4.047e-16)	50	1	0	0.00491	14.18	14.18
6	MIAT, FAK1, TXNIP (VDUP1), BDNF, TRAF6	negative regulation of anoikis (28.3%; 9.006e-28), regulation of anoikis (28.3%; 1.694e-26), reactive gliosis (21.7%; 8.506e-26), positive regulation of glutamate uptake involved in transmission of nerve impulse (21.7%; 8.506e-26), positive regulation of amino acid uptake involved in synaptic transmission (21.7%; 8.506e-26)	50	1	0	0.00523	13.75	13.75
7	LOC389641, ESR1 (nuclear), hnRNP A1, BETA-IG-H3, Histone H3	cellular response to organic cyclic compound (39.6%; 9.005e-14), cellular response to lipid (37.5%; 1.499e-12), response to organic cyclic compound (45.8%; 5.403e-12), response to endogenous stimulus (52.1%; 7.305e-12), cellular response to organic substance (58.3%; 2.498e-11)	50	1	0	0.00523	13.75	13.75
8	MIAT, p53, miR-155-5p, Kir3.1, Beta-2 adrenergic receptor	intracellular signal transduction (60.0%; 1.599e-16), response to abiotic stimulus (55.6%; 1.563e-15), adenylate cyclase-activating dopamine receptor signaling pathway (17.8%; 2.798e-15), cellular response to stress (57.8%; 8.050e-15), dopamine receptor signaling pathway (20.0%; 1.742e-14)	50	1	0	0.00523	13.75	13.75

## Sheet: Supplementary Table 5
Supplementary Table 5. Most relevant networks of m6A-modified genes.
#	Network	GO processes	Total nodes	Seed nodes	Pathways	p-Value	zScore	gScore
1	c-Myc, Cyclin A2, ERF, MDM2, APC protein	response to growth factor (25.8%; 4.969e-14), regulation of gene expression (63.4%; 1.686e-13), regulation of RNA metabolic process (54.8%; 2.237e-13), cellular response to growth factor stimulus (23.7%; 1.046e-12), cellular response to peptide hormone stimulus (19.4%; 1.826e-12)	94	69	0	5.6e-241	417.96	417.96
2	STAT6, Endothelin-1, Proinsulin C-peptide, RPS6, LDLR	response to peptide hormone (33.3%; 1.173e-31), response to hormone (44.4%; 1.170e-30), response to oxygen-containing compound (53.3%; 4.620e-30), response to peptide (34.1%; 6.127e-30), response to endogenous stimulus (51.1%; 1.259e-29)	163	59	0	3.95e-178	277.35	277.35
3	NCOA6 (TRBP), Adrenomedullin, NF-kB1 (p50), SREBP1 precursor, Calsequestrin 2 (cardiac muscle)	heart development (38.1%; 2.107e-27), circulatory system development (43.3%; 6.065e-26), anatomical structure morphogenesis (55.7%; 1.139e-22), response to endogenous stimulus (51.5%; 4.580e-22), response to hormone (43.3%; 2.478e-21)	104	48	0	5.23e-148	276.36	276.36
4	Tapasin, IFN-gamma, TNF-alpha, STAT3, STAT1	regulation of defense response (34.9%; 1.818e-10), regulation of innate immune response (25.6%; 3.432e-10), regulation of response to biotic stimulus (27.9%; 5.639e-10), interferon-gamma-mediated signaling pathway (16.3%; 7.325e-10), cellular response to interferon-gamma (20.9%; 8.749e-10)	44	31	0	1.75e-102	274.43	274.43
5	MYH9, iNOS, UTP extracellular region, nNOS, ATP extracellular region	cellular response to chemical stimulus (86.2%; 1.313e-14), response to drug (62.1%; 7.014e-13), cellular response to oxygen-containing compound (58.6%; 1.150e-11), cellular response to organic substance (72.4%; 1.899e-11), response to nitrogen compound (58.6%; 2.461e-11)	40	11	0	5.17e-31	106.13	106.13
6	AKT1, IRS-1, p70 S6 kinase1, B-Raf, Adiponectin	response to endogenous stimulus (86.4%; 1.637e-15), intracellular signal transduction (81.8%; 3.430e-15), regulation of cell migration (68.2%; 1.215e-14), protein phosphorylation (68.2%; 1.244e-14), regulation of cell motility (68.2%; 3.002e-14)	22	2	0	1.91e-05	24.97	24.97
7	Tubulin beta, MARK2, Tubulin (in microtubules), MAP4, TAO2	microtubule-based process (65.1%; 2.164e-29), organelle localization (58.1%; 8.636e-26), cytoskeleton organization (62.8%; 6.947e-22), microtubule cytoskeleton organization (48.8%; 1.417e-21), organelle organization (86.0%; 3.045e-21)	45	2	0	8.15e-05	17.4	17.4
8	Actin cytoskeletal, Actin, Envoplakin, Tubulin (in microtubules), Desmoglein 1	cornification (50.0%; 5.479e-18), cell junction assembly (60.0%; 1.884e-16), cytoskeleton organization (80.0%; 3.587e-16), cell-cell junction organization (50.0%; 4.167e-15), cell junction organization (65.0%; 5.195e-15)	20	2	0	1.57e-05	26.19	26.19
9	PKC-zeta, BAD, Bcl-XL, BTF, Adenosine extracellular region	intracellular signal transduction (86.7%; 6.733e-12), cellular response to glucagon stimulus (33.3%; 1.908e-11), renal water homeostasis (33.3%; 1.308e-10), response to glucagon (33.3%; 1.920e-10), regulation of catalytic activity (86.7%; 5.299e-10)	18	1	0	0.00492	14.18	14.18
10	Actin cytoskeletal, alpha-4/beta-1 integrin, Actin, CX3CL1, c-Src	integrin-mediated signaling pathway (50.0%; 1.377e-21), cell-cell adhesion (65.4%; 3.928e-20), phagocytosis (57.7%; 1.004e-19), tissue migration (46.2%; 1.277e-19), cell adhesion (73.1%; 1.538e-19)	26	1	0	0.00751	11.43	11.43
11	GluR1, NEEP21, Ca('2+) cytosol, GluR2, PICK1	regulation of synaptic plasticity (75.0%; 2.084e-10), modulation of chemical synaptic transmission (87.5%; 3.320e-10), regulation of trans-synaptic signaling (87.5%; 3.380e-10), regulation of receptor recycling (50.0%; 5.629e-10), long-term memory (50.0%; 7.097e-09)	10	1	0	0.0029	18.52	18.52
12	Aquaporin 5, Acetylcholine extracellular region, Calmodulin, H('+) + NAD(P)H + O(,2) + L-Arginine = NO + L-Citrulline + NADP('+) + H(,2)O, ACM3	second-messenger-mediated signaling (71.4%; 2.991e-14), regulation of metal ion transport (71.4%; 2.554e-13), regulation of ion transport (78.6%; 8.011e-13), negative regulation of ion transport (57.1%; 1.494e-12), response to drug (85.7%; 1.076e-11)	23	1	0	0.00578	13.06	13.06
